# Supplementary material for: Discovery of Novel dsRNA Viral Sequences by In Silico Cloning and Implications for Viral Diversity, Host Range and Evolution
Source: PLoS One. 2012 Jul 27;7(7):e42147. doi: 10.1371/journal.pone.0042147 (PMC3407116; doi:10.1371/journal.pone.0042147)
Supplement: Data S1 — Summary of virus-like EST sequences obtained by cloning in silico . (XLS) [file pone.0042147.s001.xls]

## Sheet: Sheet1
Tabular data S1 Summary of virus-like EST sequences obtained by cloning in silico
Organism group	Organism a)	Seq. name	Length (bp)	Assembled ESTs	Best BLASTx hit	Gene (position) b)	AA ID level (ID) c)	E value
Partitivirus-like
Plants
monocots	Asparagus officinalis(garden asparagus)	Contig	894	CV289157,CV291216	Primula malacoides virus China/Mar2007	CP (5')	196/275 (72%)	2e-111
	Festuca arundinacea (tall fescue)	Contig-1	1838	GT042761,GT036863,GT044891,GT033026,GT050289,GT038586,GT046782,GT033857,GT032566,GT051154,GT040734,GT040962,GT045378,GT033673	Atkinsonella hypoxylon partitivirus	RDRP (3', poly A)	416/556 (75%)	0
	Festuca pratensis (meadow ryegrass)	Contig-1	1945	GO852723,GO793881,GO800629,GO852924,GO890056,GO890170,GO895567,GO842093,GO801694,GO789236,GO888092,GO890004,GO788950,GO788854	Vicia faba partitivirus 1	RDRP (full, poly A)	406/576 (71%)	0
		Contig-2	1366	GO856477,GO856813,GO893142	Carrot cryptic virus	RDRP (3', poly A)	362/436 (84%)	0
		Contig-3	1214	GO793799,GO800679	Cherry chlorotic rusty spot associated partitivirus	RDRP (3', poly A)	232/358 (65%)	5e-142
		Contig-4	663	GO796301,GO796300	Flammulina velutipes isometric virus	RDRP (3', poly A)	76/199 (39%)	2e-31
		Contig-5	792	GO891022,GO888611	Sclerotinia sclerotiorum partitivirus S	RDRP (5')	107/215 (50%)	4e-48
		Contig-6	1309	GO849563,GO846491,GO846554,GO846683 ,GO846747	Raphanus sativus cryptic virus 2	CP(RNA2) (3', poly A)	105/302 (35%)	8e-50
		Contig-7	1097	GO799704,GO889215	Beet cryptic virus 2	RDRP (3', poly A)	188/297 (64%)	2e-105
		Contig-11	1442	GO870292,GO869949,GO869888	Fragaria chiloensis cryptic virus	CP(RNA3) (full, poly A)	63/194 (33%)	1e-27
		Contig-12	1756	A58320,GO804204,GO789795,GO789171,GO788572,GO803950,GO803774,GO788714,GO788905,GO789019	Arabidopsis thaliana ILR2 (capsid-like) gene	CP (full, poly A)	199/388 (52%)	2e-101
		GO798599	1031	GO798599	Raphanus sativus cryptic virus 2	RDRP (5')	191/285 (68%)	3e-107
		GO799703	646	GO799703	Beet cryptic virus 3	RDRP	82/212 (39%)	1e-27
		GO855792	879	GO855792	Beet cryptic virus 2	RDRP	52/157 (34%)	4e-18
		GO871476	575	GO871476	Beet cryptic virus 2	RDRP (3')	49/147 (34%)	1e-11
	Lolium perenne (perennial ryegrass)	Contig	1323	ES699549,ES699377,ES699306,ES699283,ES699449,ES699436,ES699442 ,ES699393	Carrot cryptic virus	CP (5' and 3')	131/222 (60%)	9e-65
	Lolium multiflorum(Italian ryegrass)	Contig-1	702	AU246594,AU249253,AU250977	Flammulina velutipes browning virus	CP (5')	53/183 (29%)	5e-12
		Contig-2	845	AU247780,AU247131	Chondrostereum purpureum cryptic virus 1	CP	32/80 (40%)	3e-06
		Contig-3	738	AU248131,AU248358	Rosa multiflora cryptic virus	RDRP	50/66 (76%)	4e-38
	Avena barbata (slender oat)	Contig-1	1727	GR351740,GR347249,GR351344,GR347250,GR351741,GR361396,GR361395,GR351345	Raphanus sativus cryptic virus 1 segment dsRNA 6	CP (full, poly A)	64/147 (44%)	1e-66
		Contig-2	1712	GR353605 ,GR349200,GR361862,GR346600,GR353604,GR348489,GR348378,GR361863,GR349199,GR348377 ,GR354873,GR346599,GR348490	Penicillium stoloniferum virus F	RDRP (full)	165/510 (33%)	1e-54
	Secale cereale (rye)	Contig	1009	BF145838,BQ160501	Mulberry cryptic virus 1	CP (3', poly A)	52/131 (40%)	1e-20
		BE587482	579	BE587482	Black raspberry cryptic virus	RDRP	114/172 (67%)	2e-64
	Leymus cinereus x Leymus triticoides(basin , creeping wild rye)	Contig-1	1424	EG400176,EG380830,EG381092,EG393477,EG388081,EG390276,EG393497,EG399755 ,EG398701,EG397140,EG388018,EG382017	Raphanus sativus cryptic virus 2	CP(RNA2) (full, poly A)	115/342 (34%)	5e-48
		Contig-2	892	EG394264,EG389186,EG389519,EG397213	Raphanus sativus cryptic virus 2	RDRP (5')	153/242 (64%)	3e-88
		Contig-3	763	EG391526,EG390910,EG397293,EG389237	Raphanus sativus cryptic virus 2	RDRP (3', poly A)	117/212 (56%)	1e-63
	Pseudoroegneria spicata (beardless wheatgrass)	FF359022	702	FF359022	Raphanus sativus cryptic virus 3	RDRP (3', poly A)	125/202 (62%)	8e-67
		FF359021	778	FF359021	Black raspberry cryptic virus	RDRP (5')	127/241 (53%)	2e-64
	Agrostis capillaris (waipu)	Contig	1007	DV857851,DV854240	Beet cryptic virus 2	RDRP (3', poly A)	183/299 (62%)	7e-104
eudicots	Triphysaria versicolor (Yellowbeak owl's-clover)	Contig	599	EX982972,EX983122,EX983121,EX987140 ,EX987139,EX984717,EX983480,EX983479,EX984716,DR176134,DR176511,DR176454	Carrot cryptic virus	CP (3')	66/147 (45%)	2e-30
	Triphysaria pusilla (dwarf owl's clover)	EY151954	793	EY151954	White clover cryptic virus 1	CP (3', poly A)	101/203 (50%)	1e-47
		EY151953	786	EY151953	Vicia cryptic virus	CP (5')	33/42 (79%)	7e-15
	Lactuca perennis (blue lettuce)	DW089650	721	DW089650	White clover cryptic virus 1	CP	98/201 (49%)	1e-48
	Medicago sativa (alfalfa)	EW678747	896	EW678747	Arabidopsis thaliana ILR2 (capsid-like) gene	CP (5')	81/153 (53%)	9e-30
		EX524494	1052	EX524494	Arabidopsis thaliana ILR2 (capsid-like) gene	CP (5')	89/158 (57%)	4e-42
		Contig	1943	CO515433,CO513857,CO514197,CO512165,CO512123,CO513583,CO513931,CO514204,CO512002,CO512507,CO516459,CO515560,CO514819,CO516496,CO516393,CO515895,CO513128,CO512026,CO514372,CO511770,CO511693,CO513743,CO515987,CO512467,CO514073,CO512252,CO515236,EX525599	Vicia faba partitivirus 1	RDRP (full, poly A)	393/575 (69%)	0
	Trifolium pratense (red clover)	Contig-1	1239	BB931588,BB938486,BB939410,BB938009,BB934935,BB911751,BB937698,BB931891,BB935909,BB913051,BB931206,BB911986,BB931109,BB908262,BB907740,BB906609,BB905386,BB929053,BB906906,BB904137,BB908410,BB911049,BB934962,BB932973,BB912464,BB914754,BB933569,BB934640,BB939032,BB932935,BB939121,BB929877,BB931427,BB930531,BB930195,BB937094,BB936616,BB928826,BB934218,BB937553,BB928821,BB932010,BB938494,BB937182,BB9…	Arabidopsis thaliana ILR2 (capsid-like) gene	CP (5')	139/287 (49%)	6e-53
		Contig-2	2402	BB911063,BB905061,BB907818,BB912712,BB912048,BB911036,BB904305,BB912744,BB912269,BB910473,BB909082,BB906666,BB905369,BB910545,BB907153,BB906226,BB910262,BB907523,BB904850,BB903329,BB914162,BB910568,BB907050,BB908791,BB902602,BB906151,BB913285,BB909951,BB914802,BB909311,BB911157,BB906726,BB905904,BB910615,BB907185,BB914674,BB905385,BB911321,BB902853,BB937646,BB932740,BB933218,BB931615,BB929326,BB9…	Primula malacoides virus China/Mar2007	RDRP (full, poly A)	545/741 (74%)	0
		Contig-3	2244	BB932255,BB903518,BB912859,BB907666,BB906932,BB905652,BB909677,BB906985,BB905849,BB905039,BB904752,BB906798,BB903248,BB908602,BB906675,BB903964,BB910723,BB909326,BB908515,BB910439,BB902892,BB913533,BB911106,BB909338,BB912122,BB913128,BB907974,BB904693,BB913997,BB905696,BB912383,BB911764,BB936518,BB933390,BB937152,BB933266,BB935886	Primula malacoides virus China/Mar2007	CP (full)	376/673 (56%)	0
	Quercus mongolica var. crispula (Mongolian oak)	Contig-1	718	DB997562,DB999363,DB996796	Arabidopsis thaliana ILR2 (capsid-like) gene	CP (5')	63/113 (56%)	1e-25
		DB999515	664	DB999515	Arabidopsis thaliana ILR2 (capsid-like) gene	CP (3')	77/174 (45%)	2e-34
		Contig-2	1191	DB997085,DB997692	Raphanus sativus cryptic virus 3	CP (5')	112/296 (38%)	6e-50
	Eschscholzia californica (California poppy)	Contig-1	525	CD479001,CD477924	Arabidopsis thaliana ILR2 (capsid-like) gene	CP	57/148 (39%)	7e-24
		Contig-2	653	CK756916,CD479164,CD481765	Vicia faba partitivirus 1	RDRP (5')	80/190 (43%)	5e-45
	Artemisia annua (sweet wormwood)	EY070804	777	EY070804	Raphanus sativus cryptic virus 1	RDRP (5')	150/232 (65%)	4e-84
		EY070803	502	EY070803	Raphanus sativus cryptic virus 1	RDRP (3')	99/134 (74%)	5e-54
		Contig-1	707	EY053619,EY053619	Primula malacoides virus China/Mar2007	RDRP (3', poly A)	143/213 (68%)	6e-75
	Allium cepa (onion)	Contig-2	1301	CF444583,CF437565	Raphanus sativus cryptic virus 3	CP (full)	118/311 (38%)	9e-47
	Brassica rapa subsp. pekinensis (Chinese cabbage)	DC845353	468	DC845353	Raphanus sativus cryptic virus 2	CP(RNA3) (5')	81/112 (73%)	9e-38
		GR717994	745	GR717994	Raphanus sativus cryptic virus 2	CP(RNA2) (5')	150/179 (84%)	6e-68
		DC845200	473	DC845200	Pyrus pyrifolia cryptic virus	RDRP (5')	55/123 (45%)	1e-27
	Raphanus raphanistrum subsp. raphanistrum (wild radish)	Contig-1	1598	EV542555,EV538574	Pyrus pyrifolia cryptic virus	RDRP (full)	249/469 (54%)	2e-151
		Contig-2	700	FD974306,FD543282	Raphanus sativus cryptic virus 2	CP(RNA3) (5')	191/207 (93%)	2e-93
		FD539151	264	FD539151	Raphanus sativus cryptic virus 2	CP(RNA3) (3', poly A)	40/43 (94%)	4e-18
		Contig-3	965	EX754848,EX759079	Raphanus sativus cryptic virus 2	CP(RNA2) (3', poly A)	246/269 (92%)	2e-139
	Raphanus raphanistrum subsp. maritimus(Sea Radish)	FD962471	447	FD962471	Raphanus sativus cryptic virus 2	CP(RNA3) (5')	33/42 (79%)	4e-10
		EX748203	775	EX748203	Raphanus sativus cryptic virus 2	CP(RNA3) (5')	118/145 (82%)	3e-85
		EV531554	767	EV531554	Raphanus sativus cryptic virus 3	CP (3')	144/148 (98%)	4e-83
		EV527258	582	EV527258	Raphanus sativus cryptic virus 3	CP (5')	141/144 (98%)	9e-81
		Contig	1630	EY897505,EY893806,FD530146,FD534136,FD966280	Raphanus sativus cryptic virus 3	RDRP (full, poly A)	476/481 (99%)	0
	Helianthus annuus (common sunflower)	Contig-1	644	BQ979999,BQ966366	Mulberry cryptic virus 1	CP (3')	51/137 (38%)	2e-17
		Contig-2	2385	DY918578,DY913750,DY916552,DY907057,DY910064,DY912103,DY913218,DY903844,DY921291,DY908489,DY914769,DY931377,DY908543,DY903895,DY927716,DY906845,DY927750,DY926531,DY930210,DY928326	Primula malacoides virus China/Mar2007	RDRP (full)	534/740 (73%)	0
		Contig-3	756	DY912698,DY918630,DY929342,DY929289,DY928050,DY929286,DY931476,DY927711	Primula malacoides virus China/Mar2007	CP (3')	90/185 (49%)	1e-40
		Contig-4	1047	DY905246,DY910995,DY908447,DY909739	Primula malacoides virus China/Mar2007	CP (5')	178/292 (61%)	8e-97
	Helianthus paradoxus (Puzzle Sunflower)	Contig	864	EL479340,EL482842	Raphanus sativus cryptic virus 2	RDRP (5')	92/232 (40%)	1e-40
	Gossypium hirsutum(upland cotton)	DN816875	413	DN816875	Mulberry cryptic virus 1	CP	62/94 (66%)	3e-32
	Chenopodium glaucum (oakleaf goosefoot)	GE746887	305	GE746887	Raphanus sativus cryptic virus 2	RDRP	60/100 (60%)	3e-27
	Cannabis sativa (hemp)	Contig-1	1304	EW701630,EW701014,EW701469,EW701458	Primula malacoides virus China/Mar2007	RDRP (3', poly A)	308/376 (82%)	1e-169
		Contig-2	839	EW701709,EW701613,EW701077,EW701545	Primula malacoides virus China/Mar2007	RDRP (5')	154/243 (64%)	1e-79
		Contig-3	2097	EW701651,EW701661,EW701691,EW701242,EW700777,EW700746,EW701462,EW701706,EW701378,EW701449,EW701446,EW701434,EW701078,EW701404,EW701504,EW701558,EW700979,EW700978,EW700980	Primula malacoides virus China/Mar2007	CP (full)	406/673 (61%)	0
	Cynara scolymus (artichoke)	GE611730	715	GE611730	Primula malacoides virus China/Mar2007	RDRP	183/238 (77%)	3e-106
	Salvia fruticosa (Greek sage)	FE536632	940	FE536632	Vicia faba partitivirus 1	RDRP	180/273 (66%)	6e-107
		FE536895	528	FE536895	Vicia faba partitivirus 1	RDRP	103/146 (71%)	5e-58
		FE537137	244	FE537137	Vicia faba partitivirus 1	RDRP	47/80 (59%)	3e-17
conifers	Picea glauca & Picea sitchensis(white spruce & Sitka spruce)	Contig-1	1578	GO369127,GO369150,EX431429,ES857599,EF677646	Raphanus sativus cryptic virus 2	CP(RNA2) (full, poly A)	87/305 (29%)	8e-32
		Contig-2	989	DR531106,DR512939,DR581332,DR588822,DR586904	Rose cryptic virus 1	CP(RNA3) (3', poly A)	89/239 (38%)	3e-34
		Contig-3	1432	GH287448,ES872561,GH287815,ES878863,BT122981,DR581685 ,DR588283,DR581512,DR588406	Fragaria chiloensis cryptic virus	RDRP (full, poly A)	278/441 (64%)	3e-163
	Pseudotsuga menziesii var. menziesii(Douglas-fir)	CN638085	283	CN638085	Raphanus sativus cryptic virus 2	RDRP	65/82 (80%)	2e-32
Fungi	Conidiobolus coronatus	BQ622765	535	BQ622765	Penicillium stoloniferum virus F	RDRP (5')	63/141 (45%)	5e-27
	Pisolithus microcarpus	Contig	1004	CB010069,CB011324,CB011053,CB010803	Helicobasidium mompa dsRNA mycovirus	RDRP (3', poly A)	144/264 (55%)	1e-66
Animals	Schistosoma mansoni(flatworms)	CD160589	308	CD160589	Aspergillus ochraceous virus	CP (3')	32/44 (73%)	1e-11
	Botrylloides leachi(tunicates)	EW713262	373	EW713262	Aspergillus ochraceous virus	RDRP	31/72 (44%)	1e-08
	Ascaris suum(pig roundworm)	FE914179	599	FE914179	Rosa multiflora cryptic virus	RDRP (5')	54/167 (33%)	2e-09
		Contig	844	EB186980,EB186731,CA304378,CA305228,CA304157,CA303383	Discula destructiva virus 2	RDRP	51/139 (37%)	2e-14
	Phlebotomus papatasi (Sandfly)	FG118950	581	FG118950	Mycovirus FusoV (Fusarium solani virus 1)	RDRP	34/125 (28%)	9e-08
	Onychiurus arcticus(Tullberg)	Contig	670	EW751125,EW753660	Penicillium stoloniferum virus F	RDRP (3')	70/211 (34%)	9e-22
	Mengenilla chobauti (twisted-wing parasites)	CD485361	707	CD485361	Chondrostereum purpureum cryptic virus 1	CP (5')	41/127 (33%)	1e-10
	Gadus morhua (Atlantic cod ) pooled gill samples library	EX727752	590	EX727752	Penicillium stoloniferum virus S	RDRP	60/172 (35%)	2e-19
Plants+Fungi	Oryza sativa (rice) infected by Magnaporthe grisea	Contig	547	AT003687,AT003656	Penicillium stoloniferum virus F	CP (3', poly A)	75/115 (66%)	8e-29
	Capsicum annuum (Chili Pepper) infected by Pytophthora capsici	Contig	772	GD055060,GD053529	Mulberry cryptic virus 1	CP (5')	82/201 (41%)	6e-37
		GD115924	606	GD115924	Mulberry cryptic virus 1	CP	41/72 (57%)	3e-16
Chrysovirus-like
Plants	Artemisia annua (Sweet Wormwood)	Contig-2	896	EY047151,EY047150,EY053800,EY053799	Helminthosporium victoriae 145S virus	p3 (3', poly A)	38/139 (28%)	5e-07
	Zinnia violacea (garden zinnia)	Contig	944	AU307096,FM881063 ,FM881064,FM880692	Amasya cherry disease associated chrysovirus	p3	72/286 (26%)	2e-21
		AU307126	605	AU307126	Cryphonectria nitschkei chrysovirus	RDRP	94/182 (52%)	3e-48
Totivirus-like
Plants	Tamarix androssowii	CD028591	356	CD028591	Black raspberry virus F	CP	27/74 (37%)	2e-05
Diatoms	Phaeodactylum tricornutum(diatom)	CT882572	761	CT882572	Helicobasidium mompa No.17 dsRNA virus	RDRP	86/248 (35%)	9e-33
Fungi	Puccinia striiformis f. sp. Tritici (wheat stripe rust)	ES322344	596	ES322344	Tuber aestivum virus 1	RDRP	79/180 (44%)	5e-34
	Uromyces appendiculatus (Bean rust)	FE660577	526	FE660577	Saccharomyces cerevisiae virus L-BC (La)	RDRP	66/175 (38%)	4e-16
		FE660516	631	FE660516	Tuber aestivum virus 1	RDRP	81/209 (39%)	1e-39
Animals	Lepeophtheirus salmonis (salmon louse)	EY506574	770	EY506574	Circulifer tenellus virus 1	RDRP	63/203 (32%)	6e-13
	Nilaparvata lugens (brown planthopper)	DB835994	628	DB835994	Giardia lamblia virus	RDRP	39/164 (24%)	7e-05
	Epiphyas postvittana (light brown apple moth)	Contig	535	EV803896,EV803512	Piscine (Atlantic salmon) myocarditis virus AL V-708	RDRP	44/173 (26%)	1e-06
Endornavirus-like
Animals	Caligus rogercresseyi(Sea lice)	FK888511	771	FK888511	Oryza sativa endornavirus	polyprotein	105/227 (47%)	1e-50
Protozoans	Ichthyophthirius multifiliis(white spot )	Contig	1215	EL918492,EL918445	Oryza sativa endornavirus	polyprotein	101/346 (30%)	2e-24
Plants	Picea glauca (white spruce)	Contig	1241	GR953634,EX315247	Helicobasidium mompa endornavirus 1	polyprotein	52/199 (27%)	0.0004
Southern tomato virus (STV)-like
Plants	Festuca arundinacea (tall fescue)	Contig-2	652	DT707509,DT706464 ,DT693564	Blueberry latent virus	RDRP	124/212 (59%)	2e-71
		Contig-3	600	DT674360,DT678899,DT677510	Blueberry latent virus	RDRP	112/199 (57%)	2e-58
		Contig-4	612	DT697524,DT696630	Blueberry latent virus	RDRP (3')	88/196 (45%)	1e-33
	Festuca pratensis (meadow ryegrass)	Contig-8	2127	GO842369,GO840960,GO879030 ,GO842160,GO841103,GO879242,GO891999,GO799474	Blueberry latent virus	RDRP (3', poly A)	373/666 (57%)	0
		Contig-9	1368	GO872763,GO802388,GO872984	Southern tomato virus	RDRP (3', poly A)	217/359 (61%)	1e-129
		Contig-10	1074	GO868276,GO850899,GO868332	Blueberry latent virus	RDRP (3', poly A)	145/291 (50%)	5e-78
		GO850547	879	GO850547	Blueberry latent virus	RDRP	86/251 (35%)	3e-28
	Lolium multiflorum(Italian ryegrass)	AU250585	616	AU250585	Southern tomato virus	CP	44/159 (28%)	2e-09
	Triphysaria pusilla (dwarf owl's clover)	Contig	1224	EY182485,EY182486	Southern tomato virus	CP (3', poly A)	44/155 (29%)	2e-10
	Zingiber officinale (ginger)	DY369389	903	DY369389	Southern tomato virus	CP	43/155 (28%)	4e-12
	Allium cepa (onion)	Contig-1	922	CF438217,CF443440,BI095696	Southern tomato virus	RDRP	169/306 (56%)	8e-82
		CF439407	650	CF439407	Southern tomato virus	RDRP	49/104 (48%)	6e-33
		BM192974	268	BM192974	Rhododendron virus A	RDRP	47/88 (54%)	8e-21
	Brassica rapa subsp. pekinensis (Chinese cabbage)	BQ791449	380	BQ791449	Southern tomato virus	RDRP	55/101 (55%)	3e-25
Fungi	Antonospora locustae (microsporidians)	Contig	2377	DR044117,DR044059,DR044064,DR043904,DR044005,DR043804,DR043856,DR043886,DR043798,DR043621,DR043367,DR043749,DR043306,DR043612,DR043827,DR043829,DR043671,DR043412,DR043510,DR043559,DR043807,DR043702,DR043275,DR043498,DR043211,DR043655,DR043186,DR043110,DR043154,DR043336,DR043062,DR043308,DR043032,DR043251,DR042986,DR042945,DR042972,DR042875,DR042864,DR042636,DR043144,DR043225,DR042822,DR042814,DR0…	Blueberry latent virus	RDRP (3', poly A)	154/587 (27%)	1e-36
a) Virus-like ESTs were detected from the cDNA libraries of these organisms.			Note the possibility that certain viral sequences are possible not from the annotated host organisms.
b) The positions of EST sequences corresponding to viral genes are indicated. 5', 5'-untranslated region and partial of coding sequences; 3', 3'-untranslated region and
partial of coding sequences; full, full or near full gene sequences; others are corresponding to viral coding sequences.
c) AA, amino acid; ID, the percentage of identity; ID level, the number of identical residues divided by the number of matched residues (gaps are simply ignored).
